# Supplementary material for: Evaluation of spatial variation in chronic wasting disease risk with Bayesian Poisson log-Gaussian model
Source: Front Vet Sci. 2025 Nov 7;12:1568468. doi: 10.3389/fvets.2025.1568468 (PMC12636040; doi:10.3389/fvets.2025.1568468)
Supplement: Supplementary file 2 [file Supplementary_file_2.zip]

Archive with 4 entries (3 files):
- Model/
- Model/.RData
- Model/Rare.R
- Model/RareModel.R
