# Supplementary material for: Evaluation of spatial variation in chronic wasting disease risk with Bayesian Poisson log-Gaussian model
Source: Front Vet Sci. 2025 Nov 7;12:1568468. doi: 10.3389/fvets.2025.1568468 (PMC12636040; doi:10.3389/fvets.2025.1568468)
Supplement: Supplementary file 2 [file Supplementary_file_2.zip › Model/Rare.R]

#library(maptools)
library(spdep)
library(tigris)
library(sf)
#load("~/Documents/Franky/Ram/Ram.RData")

OpenBUGS.pgm = "/Users/frankosei/Wine_Files/drive_c/Program_Files/OpenBUGS/OpenBUGS323/OpenBUGS.exe"
bugs.directory = "/Users/frankosei/Wine_Files/drive_c/Program_Files/WinBUGS14"

WINE = "/usr/local/bin/wine"
WINEPATH = "/usr/local/bin/winepath"

CWD.Area <- st_read("Gridded_Cwd_LC_Area/Gridded_Cwd_LC_Area.shp")
plot(st_geometry(CWD.Area))
CWD.Area.spdf <- as(CWD.Area, "Spatial")
CWD.Area.spdf$nSamp <- CWD.Area.spdf$pos + CWD.Area.spdf$neg
CWD.Grids <- CWD.Area.spdf[CWD.Area.spdf$year == 2005,]

nb <- poly2nb(CWD.Grids, row.names = CWD.Grids$index)

XMat <- CWD.Area.spdf@data[, 5:17]/CWD.Area.spdf@data$cov_tot * (100)

XMat.cent <- matrix(nrow = 12274, ncol = 13)
for(j in 1:13){
  XMat.cent[,j] <- XMat[,j] - mean(XMat[,j])
}


TempPrecMat <- function(Nt = 5){
  Qt <- matrix(0, ncol = Nt, nrow = Nt)
  for (i in 1:Nt){
    for (j in 1:Nt){
      if (i == j){Qt[i,j] = 1}
      if(i >= 2 & j >= 2 & i < Nt){Qt[i,j] = 2}
      if(abs(i-j) == 1){Qt[i,j] = -1}
      if (abs(i-j) > 1){Qt[i,j] = 0}
      #K_ij[Nt, Nt] <- 2
    }
  }
  return(Qt + diag(0.001, Nt))
}

N <- dim(CWD.Area.spdf)[1]
Ns <- dim(CWD.Grids)[1]
Nt <- length(unique(CWD.Area.spdf$year))
Ncov <- dim(XMat)[2]; Ncov

CWD.Area.spdf$YearID <- CWD.Area.spdf$year - 2004

plot(nb, coordinates(CWD.Grids))
WMat.Sp <- nb2mat(nb, style = "B")
DMat.Sp <- diag(rowSums(WMat.Sp))
rho <- 0.9
parQMat.Sp <- DMat.Sp - rho * WMat.Sp
parQMat.Tp <- TempPrecMat(Nt); parQMat.Tp


##########################################################################################################################
####################################################################################################################
####### Rare disease modelling: A Poisson Log Gaussian Spatial Model  ##########
##########################################################################################################################
####################################################################################################################

CWD.Rare.spdf <- CWD.Area.spdf
yCounts <- aggregate(CWD.Rare.spdf@data$pos, by = list(CWD.Rare.spdf$index), FUN = function(x) {sum(x, na.rm = T)})
nSamples <- aggregate(CWD.Rare.spdf@data$nSamp, by = list(CWD.Rare.spdf$index), FUN = function(x) {sum(x, na.rm = T)})

CovMat <- CWD.Area.spdf@data[, 5:17]/CWD.Area.spdf@data$cov_tot * (100)
CovMat.ave <- aggregate(CovMat, by = list(CWD.Rare.spdf$index), FUN = mean)
Map <- CWD.Area.spdf[CWD.Area.spdf$year == 2005,]
Map <- Map[order(Map$index),]
Map2nb <- poly2nb(Map, row.names = Map$index)

### Centering of Exposure Matrix #####
XMat = CovMat.ave[,-1]
XMatCent <- matrix(nrow = dim(XMat)[1], ncol = dim(XMat)[2])

for(i in 1:dim(XMat)[1]){
  for(k in 1:dim(XMat)[2]){
    XMatCent[i,k] <- XMat[i,k] - mean(XMat[,k])
  }
}

XMatCent1 <- scale(XMat, scale = F)

#### Create the Z OR Random effect Matrix for the B-Spline functions ######
NKnots <- 20
knots <-  quantile(unique(XMatCent[,1]), probs = seq(0, 1, l = NKnots))
XKnots <- list(n = Ncov)

for(k in 1:Ncov){
  XKnots[[k]] <- quantile(unique(XMatCent[,k]), probs = seq(0, 1, l = 20))
}

ZArray <- array(data = NA, dim = c(dim(XMatCent)[1], 
                                 length(XKnots[[1]]), 
                                 dim(XMatCent)[2]))


for(k in 1:Ncov){
  Z_K <- (abs(outer(XMatCent[,k], XKnots[[k]], "-")))^3
  OMEGA_all <- (abs(outer(XKnots[[k]], XKnots[[k]], "-")))^3
  svd.OMEGA_all <- svd(OMEGA_all)
  sqrt.OMEGA_all <- t(svd.OMEGA_all$v %*%
                        (t(svd.OMEGA_all$u) * sqrt(svd.OMEGA_all$d)))
  
  ZArray[,,k]  <- t(solve(sqrt.OMEGA_all, t(Z_K)))
}

#ZMat <- Matrix(data = NA, nrow = c(dim(XMatCent)[1], ncol = length(XKnots[[1]]) * dim(XMatCent)[2]))

ZMat <- NULL
for(k in 1:Ncov){
  Z_K <- (abs(outer(XMatCent[,k], XKnots[[k]], "-")))^3
  OMEGA_all <- (abs(outer(XKnots[[k]], XKnots[[k]], "-")))^3
  svd.OMEGA_all <- svd(OMEGA_all)
  sqrt.OMEGA_all <- t(svd.OMEGA_all$v %*%
                        (t(svd.OMEGA_all$u) * sqrt(svd.OMEGA_all$d)))
  
  ZMat.Temp <- t(solve(sqrt.OMEGA_all, t(Z_K)))
  ZMat <- cbind(ZMat, ZMat.Temp)
}


#########
#length(seq(min(XMatCent[,2]), max(XMatCent[,2]), l = 200))

XMatCent.star <- matrix(nrow = 200, ncol = 13)
XMat.star <-matrix(nrow = 200, ncol = 13)
for(k in 1:13){
  XMatCent.star[,k] <- seq(min(XMatCent[,k]), max(XMatCent[,k]), l = 200)
  XMat.star[,k] <- seq(min(XMat[,k]), max(XMat[,k]), l = 200)
}


ZMat.star.list <- list()
for(k in 1:Ncov){
  Z_K <- (abs(outer(XMatCent.star[,k], XKnots[[k]], "-")))^3
  OMEGA_all <- (abs(outer(XKnots[[k]], XKnots[[k]], "-")))^3
  svd.OMEGA_all <- svd(OMEGA_all)
  sqrt.OMEGA_all <- t(svd.OMEGA_all$v %*%
                        (t(svd.OMEGA_all$u) * sqrt(svd.OMEGA_all$d)))
  
  ZMat.star.list[[k]] <- t(solve(sqrt.OMEGA_all, t(Z_K)))
  #ZMat.star <- cbind(ZMat.star, ZMat.star.Temp)
}

ZMat.star <- as.matrix(bdiag(ZMat.star.list))


### Create the Partial precision matrix for ZMat
library(Matrix)
parQMatBeta.list <- list(n = Ncov)
for(i in 1:Ncov){
  parQMatBeta.list[[i]] <- TempPrecMat(NKnots)
}
parQMatBeta <- as.matrix(bdiag(parQMatBeta.list))

tau.Index <- rep(1:13, each = 20)


########################################################################
###### Create Initial function
########################################################################

initsFunction.Jags <- function(){
  list(
    beta0 = -3.0,
    beta1.mfe = rnorm(n = dim(CovMat.ave)[2]-1, mean = 0, sd = 1),
    #beta1.mre = rnorm(n = dim(ZMat)[2], mean = 0, sd = 1),
    #beta1.mreMat = matrix(rnorm(n = NKnots * Ncov, mean = 0, sd = 1), nrow = NKnots, ncol = Ncov),
    #tau.beta1 = rgamma(n = 1, shape = 0.5, rate = 0.00001),
    CSpH  = mvrnorm(n = 1, mu = rep(0, dim(yCounts)[1]), Sigma = solve(parQMat.Sp))
    #tau.CSpH = rgamma(n = 1, shape = 0.5, rate = 0.00001),
    #tau.USpH = rgamma(n = 1, shape = 0.5, rate = 0.00001)
  )
  
}

#####################################################################################################
######## Model 0 ###################
#####################################################################################################

data0.Rare.Jags <- list(yCounts = yCounts$x,
                        offset = nSamples$x,
                        N = dim(yCounts)[1],
                        parQMat.Sp = parQMat.Sp
                        
                        
)

model0.Rare.Jags <- jags(data = data0.Rare.Jags, 
                         inits = NULL, 
                         parameters.to.save = c("beta0", "CSpH", "USpH", "RiskTotal"),
                         n.chains = 1,
                         n.iter = 2000,
                         n.burnin = 1000,
                         DIC = TRUE,
                         model.file = "RareModel0.R")


#####################################################################################################
######## Model 1 ###################
#####################################################################################################

data1.Rare.Jags <- list(yCounts = yCounts$x,
                        offset = nSamples$x,
                        N = dim(yCounts)[1],
                        Ncov  = dim(XMatCent)[2],
                        XMat = XMatCent,
                        ZMat = ZMat,
                        #ZArray = ZArray,
                        #Nmre = dim(ZMat)[2],
                        NKnots = NKnots,
                        Omega.beta1 = diag(1, dim(CovMat.ave)[2]-1),
                        parQMat.Sp = parQMat.Sp,
                        #parQ.beta1 = TempPrecMat(20),
                        #parQMatBeta = parQMatBeta,
                        tau.Index = tau.Index,
                        ZMat.star = ZMat.star,
                        XMat.star = XMatCent.star,
                        Npred.mre = dim(ZMat.star)[1],
                        Npred.mfe = dim(XMatCent.star)[1]
                        
)

model1.Rare.Jags <- jags(data = data1.Rare.Jags, 
                    inits = NULL, 
                    parameters.to.save = c("beta0", "beta1.mfe", "beta1.mre", "CSpH", "USpH",
                                           "y.predi", "pObserGrtPredi","pChiSquare",
                                           "tau.nu", "tau.CSpH", "sigma2.USpH", "sigma2.Cond.CSpH", 
                                           "Frac.Spat", "sigam2.Total",
                                           "ExpImpact1", "ExpImpact2",
                                           "logRiskPredRandom", "logRiskPredNonLinear", 
                                           "mfe.PredMat", "mfe.Pred", "mre.Pred", "RiskTotal"),
                    n.chains = 1,
                    n.iter = 2000,
                    n.burnin = 1000,
                    DIC = TRUE,
                    model.file = "RareModel1.R")


#################################################################################
############### Check Convergence ################
#################################################################################
install.packages("mcmcplots")
library(mcmcplots)
traplot(model1.Rare.Jags, parms = c("beta1.mfe"), random = 50)
