# Supplementary material for: Evaluation of spatial variation in chronic wasting disease risk with Bayesian Poisson log-Gaussian model
Source: Front Vet Sci. 2025 Nov 7;12:1568468. doi: 10.3389/fvets.2025.1568468 (PMC12636040; doi:10.3389/fvets.2025.1568468)
Supplement: Supplementary file 2 [file Supplementary_file_2.zip › Model/RareModel.R]

model{
  
  for(i in 1:N){
    
    yCounts[i] ~ dpois(lambda[i])
    lambda[i] <- offset[i] * exp(nu[i])
    nu[i] ~ dnorm(mu.nu[i], tau.nu)
    
    mu.nu[i] <- beta0 + inprod(XMat[i,], beta1.mfe[]) + inprod(ZMat[i,], beta1.mre[]) + CSpH[i]
    
    #mu.nu[i] <- beta0 + inprod((XMat[i,] - mean(XMat[,k])), beta1[]) + CSpH[i]
    
    #mu.nu[i] <- beta0 + inprod(XMat[i,], beta1[]) + (1 - p.SpH[i]) * USpH[i] + p.SpH[i] * CSpH[i]
    #nu[i] <- beta0 + inprod(XMat[i,], beta1[]) + USpH[i] + CSpH[i]
    yCounts.pred[i] ~ dpois(lambda[i])
    
    USpH[i] <- nu[i] - mu.nu[i]
    
    ###### Exposure impact Trend #######
    ExpImpact1[i] <- inprod(ZMat[i,], beta1.mre[])
    ExpImpact2[i] <- inprod(XMat[i,], beta1.mfe[]) + inprod(ZMat[i,], beta1.mre[])
    
    RiskTotal[i] <- exp(nu[i])
    
    ###############################################################
    #The chi_square test
    ###############################################################
    y.predi[i] ~ dpois(lambda[i])
    
    MD.obser[i] <- pow(yCounts[i] - lambda[i], 2) / (lambda[i] + 0.01)
    MD.predi[i] <- pow(y.predi[i] - lambda[i], 2) / (lambda[i] + 0.01)
    
    pObserGrtPredi[i] <- step(yCounts[i] - y.predi[i])
    
    varCSpH[i] <- pow(CSpH[i] - mean(CSpH[]), 2)
    
  }
  
  
  #### Predictions #####
  for(i in 1:Npred.mre){
    logRiskPredRandom[i] <- inprod(ZMat.star[i,], beta1.mre[])
    mre.Pred[i] <- inprod(ZMat.star[i,], beta1.mre[])
    #logRiskPredNonLinear[i] <- inprod(XMat.star[i,], beta1.mfe[]) + inprod(ZMat.star[i,], beta1.mre[])
    
  }
  
  for(i in 1: Npred.mfe){
    for(k in 1:Ncov){
      mfe.PredMat[i,k] <- XMat.star[i,k] * beta1.mfe[k]
    }
  }
  
  ##### Matrix to Vector
  for(k in 1:Ncov){
   mfe.Pred[(((k - 1) * Npred.mfe) + 1): (k * Npred.mfe)] <- mfe.PredMat[1:Npred.mfe, k] 
  }
  
  #for(k in 1:Ncov){
  #  beta1.mre[((NKnots * (k - 1)) + 1):(k * NKnots)] <- beta1.mreMat[1:NKnots, k]
  #}
  
  #for(k in 1:Ncov){
  #  beta1.mre[(((k - 1) * NKnots) + 1): k * NKnots] <- beta1.mreMat[1:NKnots, k] 
  #}
  
  for(i in 1:Npred.mre){
    logRiskPredNonLinear[i] <- mfe.Pred[i] + mre.Pred[i]
  }
  
  ##############################################################
  #The chi_square test ######
  ###############################################################
  Sum.MD.obser <- sum(MD.obser[])
  Sum.MD.predi <- sum(MD.predi[])
  pChiSquare <- step(Sum.MD.obser - Sum.MD.predi)
  
  ###############################################################
  
  beta0 ~ dnorm(0, 1)
  
  
  
  #for(j in 1:Ncov){beta1[j] ~ dnorm(0, 1)}
  
  #for(j in 1:Ncov){beta1[j] ~ dnorm(0, tau.beta1)}
  #tau.beta1 ~ dgamma(0.5, 0.00001)
  
  beta1.mfe[1:Ncov] ~ dmnorm(mu.beta1.mfe[], Q.beta1.mfe[,])
  for(i in 1:Ncov){mu.beta1.mfe[i] <- 0}
  Q.beta1.mfe[1:Ncov,1:Ncov] ~ dwish(Omega.beta1[,], Ncov)
  
  #for(k in 1:Nmre){
  #  beta1.mre[k] ~ dnorm(0, 0.001)
  #}
  
  #beta1.mreMat[, 1] <- beta1.mre[((0 * NKnots) + 1): 1 * NKnots]
  #beta1.mreMat[, 2] <- beta1.mre[((1 * NKnots) + 1): 2 * NKnots]
  #beta1.mreMat[, 3] <- beta1.mre[((2 * NKnots) + 1): 3 * NKnots]
  #beta1.mreMat[, 4] <- beta1.mre[((3 * NKnots) + 1): 4 * NKnots]
  #beta1.mreMat[, 5] <- beta1.mre[((4 * NKnots) + 1): 5 * NKnots]
  
  #beta1.mre[(0 * NKnots + 1):(1 * NKnots)] <- beta1.mreMat[1:NKnots, 1] 
  #beta1.mre[(1 * NKnots + 1):(2 * NKnots)] <- beta1.mreMat[1:NKnots, 2] 
  #beta1.mre[(2 * NKnots + 1):(3 * NKnots)] <- beta1.mreMat[1:NKnots, 3]
  #beta1.mre[(3 * NKnots + 1):(4 * NKnots)] <- beta1.mreMat[1:NKnots, 4]
  #beta1.mre[(4 * NKnots + 1):(5 * NKnots)] <- beta1.mreMat[1:NKnots, 5]
  #beta1.mre[(5 * NKnots + 1):(6 * NKnots)] <- beta1.mreMat[1:NKnots, 6]
  #beta1.mre[(6 * NKnots + 1):(7 * NKnots)] <- beta1.mreMat[1:NKnots, 7]
  #beta1.mre[(7 * NKnots + 1):(8 * NKnots)] <- beta1.mreMat[1:NKnots, 8]
  #beta1.mre[(8 * NKnots + 1):(9 * NKnots)] <- beta1.mreMat[1:NKnots, 9]
  #beta1.mre[(9 * NKnots + 1):(10 * NKnots)] <- beta1.mreMat[1:NKnots, 10]
  #beta1.mre[(10 * NKnots + 1):(11 * NKnots)] <- beta1.mreMat[1:NKnots, 11]
  #beta1.mre[(11 * NKnots + 1):(12 * NKnots)] <- beta1.mreMat[1:NKnots, 12]
  #beta1.mre[(12 * NKnots + 1):(13 * NKnots)] <- beta1.mreMat[1:NKnots, 13]
  
  
  #for(i in 1:NKnots){
  #  for(k in 1:Ncov){
  #    beta1.mreMat[i,k] ~ dnorm(0, 0.001)
  #  }
  #}
  
  
  
  #for(k in 1:Ncov){
  #  beta1.mre[((NKnots * (k - 1)) + 1):(k * NKnots)] <- beta1.mreMat[1:NKnots, k]
  #}
  
  
  #for(k in 1:Ncov){
  #  beta1.mre[(((k - 1) * NKnots) + 1): k * NKnots] <- beta1.mreMat[1:NKnots, k] 
  #}
  
  ############################## ##############################
  ############################## ##############################
  ###### Model Random effects  exposure impacts Using MVN process ######
   for(i in 1:(NKnots * Ncov)){
     beta1.mre[i] ~ dnorm(0, tau.Beta1[tau.Index[i]])
   }
  for(k in 1:Ncov){
    tau.Beta1[k] ~ dgamma(0.5, 0.0001)
  }
  
  #beta1.mre[1:(NKnots * Ncov)] ~ dmnorm(mean.beta1.mre[], QMatBeta[,])
  
  #for(i in 1:(NKnots * Ncov)){
  #  mean.beta1.mre[i] <- 0
  #  for(j in 1: (NKnots * Ncov)){
  #    QMatBeta[i,j] <- tau.Beta1[tau.Index[i]] * parQMatBeta[i,j]
  #  }
  #}
  ############################## ##############################
  ############################## ##############################
  
  
  #for (i in 1: N){USpH[i] ~ dnorm(0, tau.USpH)}
  CSpH[1:N] ~ dmnorm(mean.CSpH[], Q.CSpH[,])
  
  for(i in 1:N){mean.CSpH[i] <- 0}
  for(i in 1:N){
    for(j in 1:N){
      Q.CSpH[i,j] <- tau.CSpH * parQMat.Sp[i,j]
    }
  }
  
  #for(i in 1:N){p.SpH[i] ~ dbeta(1,1)}
  
  #tau.USpH ~ dgamma(0.5, 0.00001)  
  tau.CSpH ~ dgamma(0.1, 0.0001)
  sigma2.Cond.CSpH <- pow(tau.CSpH, -1)
  sigma2.CSpH <- sum(varCSpH[])/(N - 1)
  tau.nu ~ dgamma(0.1, 0.0001)
  sigma2.USpH <- pow(tau.nu, -1)
  sigam2.Total <- sigma2.CSpH + sigma2.USpH 
  
  Frac.Spat <- sigma2.CSpH/sigam2.Total
  
  #tau.USpH ~ dgamma(0.5, 0.00001)
  
  #plot(density(sqrt(1/rgamma(n = 1000, shape = 1, rate = 1)))) ### sigma2 = 1/tau
  #plot(density(sqrt(1/rgamma(n = 1000, shape = 1, rate = 1)))) ### sigma2 = 1/tau
  #plot(density(rgamma(n = 1000, shape = 1, rate = 1)))  #### tau
  
  #tau.CSpH <- pow(sd.CSpH, -2)
  #sd.CSpH ~ dunif(0, 0.5)
  
  
  
  
  #tau.USpH <- pow(sd.USpH, -2)
  #sd.USpH ~ dunif(0, 0.5)
  #sd.USpH ~ dnorm(0, 3)I(0,)
  
  #tau.USpH <- pow(sd.USpH, -2)
  #tau.CSpH <- pow(sd.CSpH, -2)
  
  #sd.USpH ~ dunif(0, 2)
  #sd.CSpH ~ dunif(0, 2)
  
  
}
